# Supplementary material for: Mer-tyrosine kinase: a novel susceptibility gene for SLE related end-stage renal disease
Source: Lupus Sci Med. 2022 Nov 4;9(1):e000752. doi: 10.1136/lupus-2022-000752 (PMC9639142; doi:10.1136/lupus-2022-000752)
Supplement: Supplementary data [file lupus-2022-000752supp002.xlsx]

## Sheet: TableS1
Table S1: List of all SNVs (genotyped and imputed) with suggestive p-value (p<10-4) identified in the discovery cohort. Results for the replication cohort and meta-analysis are presented. Each population shown here is analyzed separately by logistic regression.
A. Proliferative LN (pLN) vs SLE-nonLN				Meta-analysis				Discovery cohort (European)								Replication cohort (all ethnicities combined)								Asian						African						Hispanic						European
CHR	BP	SNV	Annotation	p-value	OR	Q	I2 %	MAF pLN+ n=153	MAF LN- n=620	p-value	OR	L 95%CI	U 95%CI	permuted p-value	SNV type	MAF pLN+ n=93	MAF LN- n=623	p-value	OR	L 95%CI	U 95%CI	permuted p-value	SNV type	MAF pLN+ n= 32	MAF LN- n=86	p-value	OR	L 95%CI	U 95%CI	MAF pLN+ n=14	MAF LN- n=96	p-value	OR	L 95%CI	U 95%CI	MAF pLN+ n=24	MAF LN- n=121	p-value	OR	L 95%CI	U 95%CI	MAF pLN+ n=23	MAF LN- n=320	p-value	OR	L 95%CI	U 95%CI
1	156562930	rs942960	APOA1BP	1.15635e-05	2.64249	3.46986	0	0.07516	0.02581	2.764e-05	3.229	1.867	5.585	1.9e-05	imputed	0.08065	0.04589	0.03738	1.988	1.041	3.797	0.02654	imputed	0.04688	0.01765	0.3796	2.11	0.399	11.16	0.25	0.1263	0.04336	3.386	1.037	11.06	0.08333	0.04959	0.6726	1.294	0.3915	4.278	0.02174	0.02812	0.7551	0.6996	0.07415	6.601
1	156562981	rs942961	APOA1BP	1.15635e-05	2.64249	3.46986	0	0.07516	0.02581	2.764e-05	3.229	1.867	5.585	1.9e-05	imputed	0.08065	0.04589	0.03738	1.988	1.041	3.797	0.02654	imputed	0.04688	0.01765	0.3796	2.11	0.399	11.16	0.25	0.1263	0.04336	3.386	1.037	11.06	0.08333	0.04959	0.6726	1.294	0.3915	4.278	0.02174	0.02812	0.7551	0.6996	0.07415	6.601
6	106537354	rs1984224	PRDM1	2.49706e-05	0.581132	2.23456	0	0.2533	0.376	6.137e-05	0.536	0.3951	0.7271	3.4e-05	genotyped	0.2473	0.3058	0.03607	0.6569	0.4435	0.9731	0.04499	genotyped	0.1875	0.2733	0.1767	0.6002	0.2862	1.259	0.2143	0.2604	0.7606	0.8539	0.3091	2.359	0.3125	0.2975	0.9583	1.022	0.4575	2.281	0.2826	0.3312	0.1059	0.5015	0.2173	1.158
6	106538280	rs6924535	PRDM1	1.57943e-05	0.589148	2.83229	0	0.2566	0.376	5.075e-05	0.5301	0.39	0.7206	3.3e-05	genotyped	0.2527	0.301	0.02854	0.6458	0.4367	0.9551	0.02654	genotyped	0.2188	0.2791	0.1879	0.6231	0.3081	1.26	0.2143	0.2344	0.9222	0.9478	0.323	2.781	0.2917	0.2975	0.7271	0.8665	0.3876	1.937	0.2826	0.3281	0.108	0.5038	0.2183	1.162
6	106548730	rs535780	PRDM1	0.00319347	0.587882	4.28917	30.0564	0.2647	0.3836	7.883e-05	0.5416	0.3995	0.7344	4.766e-05	genotyped	0.2978	0.3435	0.01886	0.6346	0.4342	0.9276	0.01366	imputed	0.2667	0.3988	0.02533	0.4647	0.2374	0.9096	0.25	0.3506	NA	NA	NA	NA	0.375	0.3109	0.6239	1.214	0.5587	2.64	0.2826	0.3391	0.0905	0.4715	0.1974	1.126
7	116200587	rs1049337	CAV1	0.283599	1.33023	6.02556	33.6162	0.3567	0.238	6.481e-05	0.5095	0.366	0.7093	6.256e-05	genotyped	0.4194	0.325	0.1314	1.323	0.9196	1.904	0.1676	genotyped	0.375	0.5058	0.1064	0.5683	0.2861	1.128	0.1071	0.1562	0.8038	0.833	0.197	3.523	0.3542	0.4091	0.676	0.8513	0.4001	1.811	0.3913	0.2984	0.1222	1.878	0.8446	4.176
9	135707756	rs192593197	AK8	NA	1.86403	7.71695	61.1245	0.0625	0.02405	3.524e-05	3.356	1.891	5.955	4.218e-05	genotyped	NA	NA	NA	NA	NA	NA	NA	NA	NA	NA	NA	NA	NA	NA	NA	NA	NA	NA	NA	NA	NA	NA	NA	NA	NA	NA	NA	NA	NA	NA	NA	NA
12	113369759	rs7967461		NA	1.31974	6.73992	40.6521	0.369	0.2367	2.353e-05	1.918	1.418	2.595	2.2e-05	genotyped	NA	NA	NA	NA	NA	NA	NA	NA	NA	NA	NA	NA	NA	NA	NA	NA	NA	NA	NA	NA	NA	NA	NA	NA	NA	NA	NA	NA	NA	NA	NA	NA
12	113370966	rs1859333	.	0.339989	1.30675	6.31057	36.6143	0.3553	0.234	1.978e-05	1.902	1.416	2.555	2.2e-05	imputed	0.1975	0.245	0.9992	1	0.6403	1.562	1	imputed	0.1111	0.179	0.5417	0.7307	0.2667	2.002	0.05	0.09884	NA	NA	NA	NA	0.2045	0.1538	0.8961	1.069	0.3919	2.916	0.3636	0.3365	0.9748	0.9883	0.476	2.052
12	113371114	rs1859332	.	0.340193	0.766724	9.58852	58.2834	0.1908	0.3102	1.888e-05	1.904	1.418	2.558	2.1e-05	imputed	0.1975	0.2437	0.994	1.002	0.6412	1.565	1	imputed	0.1111	0.179	0.5417	0.7307	0.2667	2.002	0.05	0.09884	NA	NA	NA	NA	0.2045	0.1538	0.8961	1.069	0.3919	2.916	0.3636	0.3344	0.9759	0.9888	0.4762	2.053
12	113371523	rs1981554	.	0.350494	1.26831	5.855	48.7617	0.4067	0.274	1.38e-05	1.929	1.435	2.595	1.7e-05	imputed	0.1975	0.245	0.9992	1	0.6403	1.562	1	imputed	0.1111	0.179	0.5417	0.7307	0.2667	2.002	0.05	0.09884	NA	NA	NA	NA	0.2045	0.1538	0.8961	1.069	0.3919	2.916	0.3636	0.3365	0.9748	0.9883	0.476	2.052
12	113371646	rs9971885	.	0.349736	1.26831	5.855	48.7617	0.4067	0.274	1.445e-05	1.927	1.433	2.592	1.7e-05	imputed	0.1975	0.245	0.9992	1	0.6403	1.562	1	imputed	0.1111	0.179	0.5417	0.7307	0.2667	2.002	0.05	0.09884	NA	NA	NA	NA	0.2045	0.1538	0.8961	1.069	0.3919	2.916	0.3636	0.3365	0.9748	0.9883	0.476	2.052
12	113371973	rs57484342	.	0.337003	1.26831	5.855	48.7617	0.4067	0.274	2.566e-05	1.896	1.408	2.554	2.5e-05	imputed	0.1975	0.245	0.9992	1	0.6403	1.562	1	imputed	0.1111	0.179	0.5417	0.7307	0.2667	2.002	0.05	0.09884	NA	NA	NA	NA	0.2045	0.1538	0.8961	1.069	0.3919	2.916	0.3636	0.3365	0.9748	0.9883	0.476	2.052
12	113371977	rs61266553	.	0.337003	1.26831	5.855	48.7617	0.4067	0.274	2.566e-05	1.896	1.408	2.554	2.5e-05	imputed	0.1975	0.245	0.9992	1	0.6403	1.562	1	imputed	0.1111	0.179	0.5417	0.7307	0.2667	2.002	0.05	0.09884	NA	NA	NA	NA	0.2045	0.1538	0.8961	1.069	0.3919	2.916	0.3636	0.3365	0.9748	0.9883	0.476	2.052
12	113372539	rs7966314	.	NA	1.26828	5.87334	48.9217	0.4067	0.2736	1.445e-05	1.927	1.433	2.592	1.7e-05	imputed	NA	NA	NA	NA	NA	NA	NA	NA	NA	NA	NA	NA	NA	NA	NA	NA	NA	NA	NA	NA	NA	NA	NA	NA	NA	NA	NA	NA	NA	NA	NA	NA
12	113372804	rs4767037	.	NA	1.26825	5.92881	49.3996	0.4079	0.2735	2.566e-05	1.896	1.408	2.554	2.5e-05	imputed	NA	NA	NA	NA	NA	NA	NA	NA	NA	NA	NA	NA	NA	NA	NA	NA	NA	NA	NA	NA	NA	NA	NA	NA	NA	NA	NA	NA	NA	NA	NA	NA
12	113372866	rs1981557	.	NA	1.26853	5.94292	49.5197	0.4079	0.2732	2.566e-05	1.896	1.408	2.554	2.5e-05	imputed	NA	NA	NA	NA	NA	NA	NA	NA	NA	NA	NA	NA	NA	NA	NA	NA	NA	NA	NA	NA	NA	NA	NA	NA	NA	NA	NA	NA	NA	NA	NA	NA
12	113372961	rs1981556	.	0.337884	1.26806	6.12682	51.0349	0.4106	0.274	2.451e-05	1.898	1.41	2.557	2.4e-05	imputed	0.1975	0.245	0.9992	1	0.6403	1.562	1	imputed	0.1111	0.179	0.5417	0.7307	0.2667	2.002	0.05	0.09884	NA	NA	NA	NA	0.2045	0.1538	0.8961	1.069	0.3919	2.916	0.3636	0.3365	0.9748	0.9883	0.476	2.052
12	113372977	rs1981555	.	NA	1.26805	6.14345	51.1675	0.4106	0.2736	2.451e-05	1.898	1.41	2.557	2.4e-05	imputed	NA	NA	NA	NA	NA	NA	NA	NA	NA	NA	NA	NA	NA	NA	NA	NA	NA	NA	NA	NA	NA	NA	NA	NA	NA	NA	NA	NA	NA	NA	NA	NA
12	113373563	rs3759376	.	0.337003	0.811045	10.1345	80.2655	0.1046	0.04383	2.566e-05	1.896	1.408	2.554	2.5e-05	imputed	0.1975	0.245	0.9992	1	0.6403	1.562	1	imputed	0.1111	0.179	0.5417	0.7307	0.2667	2.002	0.05	0.09884	NA	NA	NA	NA	0.2045	0.1538	0.8961	1.069	0.3919	2.916	0.3636	0.3365	0.9748	0.9883	0.476	2.052
12	113373588	rs3759375	.	0.337003	0.811907	10.177	80.3478	0.1046	0.04362	2.566e-05	1.896	1.408	2.554	2.5e-05	imputed	0.1975	0.245	0.9992	1	0.6403	1.562	1	imputed	0.1111	0.179	0.5417	0.7307	0.2667	2.002	0.05	0.09884	NA	NA	NA	NA	0.2045	0.1538	0.8961	1.069	0.3919	2.916	0.3636	0.3365	0.9748	0.9883	0.476	2.052
12	113375036	rs7132797	.	NA	0.811907	10.177	80.3478	0.1046	0.04362	2.795e-05	1.89	1.403	2.546	2.6e-05	imputed	NA	NA	NA	NA	NA	NA	NA	NA	NA	NA	NA	NA	NA	NA	NA	NA	NA	NA	NA	NA	NA	NA	NA	NA	NA	NA	NA	NA	NA	NA	NA	NA
12	113375983	rs1156361	.	NA	0.811907	10.177	80.3478	0.1046	0.04362	2.65e-05	1.894	1.406	2.551	2.5e-05	imputed	NA	NA	NA	NA	NA	NA	NA	NA	NA	NA	NA	NA	NA	NA	NA	NA	NA	NA	NA	NA	NA	NA	NA	NA	NA	NA	NA	NA	NA	NA	NA	NA
12	113378081	rs4238033	OAS3	NA	0.832139	10.3297	70.9574	0.1067	0.04315	2.65e-05	1.894	1.406	2.551	2.5e-05	imputed	NA	NA	NA	NA	NA	NA	NA	NA	NA	NA	NA	NA	NA	NA	NA	NA	NA	NA	NA	NA	NA	NA	NA	NA	NA	NA	NA	NA	NA	NA	NA	NA
12	113425154	rs1293767	OAS2	0.241138	1.30675	6.31057	36.6143	0.08224	0.03372	5.969e-05	1.929	1.4	2.658	4.667e-05	genotyped	0.1703	0.1998	0.7986	1.06	0.6757	1.664	0.7059	imputed	0.06452	0.09639	0.3259	0.5446	0.162	1.831	0.03846	0.08791	0.6809	0.6353	0.07316	5.518	0.2292	0.1529	0.6318	1.226	0.5333	2.817	0.3261	0.2767	0.7751	1.116	0.5257	2.369
12	113425493	rs1293765	OAS2	0.227562	1.31974	6.73992	40.6521	0.4	0.2679	1.748e-05	2.059	1.481	2.862	1.7e-05	genotyped	0.1793	0.2047	0.7816	1.065	0.683	1.66	0.7692	imputed	0.07812	0.1118	0.4807	0.6691	0.219	2.044	0.1429	0.1141	0.7982	1.175	0.3409	4.052	0.1957	0.1529	0.972	0.9833	0.3841	2.517	0.3261	0.2762	0.7811	1.113	0.5242	2.362
12	113425679	rs1293764	OAS2	0.181099	1.33023	6.02556	33.6162	0.4106	0.274	4.97e-05	1.966	1.418	2.724	4.252e-05	genotyped	0.1793	0.2047	0.7816	1.065	0.683	1.66	0.7692	imputed	0.07812	0.1118	0.4807	0.6691	0.219	2.044	0.1429	0.1141	0.7982	1.175	0.3409	4.052	0.1957	0.1529	0.972	0.9833	0.3841	2.517	0.3261	0.2762	0.7811	1.113	0.5242	2.362
12	113435293	rs1293756	OAS2	NA	NA	NA	NA	0.4067	0.274	2.251e-05	2.045	1.469	2.846	1.3e-05	genotyped	NA	NA	NA	NA	NA	NA	NA	NA	NA	NA	NA	NA	NA	NA	NA	NA	NA	NA	NA	NA	NA	NA	NA	NA	NA	NA	NA	NA	NA	NA	NA	NA
12	113435450	rs1293755	OAS2	NA	NA	NA	NA	0.4067	0.274	3.357e-05	1.959	1.426	2.692	2.4e-05	genotyped	NA	NA	NA	NA	NA	NA	NA	NA	NA	NA	NA	NA	NA	NA	NA	NA	NA	NA	NA	NA	NA	NA	NA	NA	NA	NA	NA	NA	NA	NA	NA	NA
14	65654346	rs57193877	.	NA	NA	NA	NA	0.4067	0.2736	5.58e-06	4.244	2.274	7.919	1.2e-05	genotyped	NA	NA	NA	NA	NA	NA	NA	NA	NA	NA	NA	NA	NA	NA	NA	NA	NA	NA	NA	NA	NA	NA	NA	NA	NA	NA	NA	NA	NA	NA	NA	NA
17	45923019	rs74543534	SP6	0.196822	1.86403	7.71695	61.1245	0.406	0.2744	6.354e-05	4.096	2.052	8.174	6.479e-05	genotyped	0.05376	0.05939	0.6777	0.8549	0.4081	1.791	0.8571	genotyped	0.04688	0.05814	0.7164	0.7624	0.1764	3.295	0.1071	0.1406	0.7015	0.7746	0.2098	2.859	0.08333	0.03719	0.1018	3.287	0.7902	13.67	0	0.04375	NA	NA	NA	NA
17	64349104	rs72846609	PRKCA	0.82371	0.832139	10.3297	70.9574	0.4067	0.2744	8.102e-05	2.919	1.713	4.971	9.049e-05	genotyped	0.02151	0.05618	0.04426	0.3327	0.1138	0.9721	0.03382	imputed	0	0	NA	NA	NA	NA	0	0.02083	0.9864	1.801e-07	0	Inf	0.0625	0.09917	0.2068	0.4021	0.09774	1.654	0.02174	0.06562	0.2188	0.2589	0.03006	2.23
17	64351542	rs28592028	PRKCA	0.807274	0.811045	10.1345	80.2655	0.4067	0.2744	9.766e-05	2.849	1.683	4.825	0.0001053	genotyped	0.02151	0.05305	0.0954	0.4055	0.1403	1.171	0.07424	imputed	0	0	NA	NA	NA	NA	0	0	NA	NA	NA	NA	0.0625	0.09917	0.2068	0.4021	0.09774	1.654	0.02174	0.06562	0.2188	0.2589	0.03006	2.23
17	64354597	rs72846612	PRKCA	0.808632	0.811907	10.177	80.3478	0.3624	0.2434	9.2e-05	2.862	1.69	4.847	9.892e-05	imputed	0.02151	0.05314	0.09547	0.4056	0.1404	1.172	0.07424	imputed	0	0	NA	NA	NA	NA	0	0	NA	NA	NA	NA	0.0625	0.09917	0.2068	0.4021	0.09774	1.654	0.02174	0.06562	0.2188	0.2589	0.03006	2.23
17	64358121	rs72846614	PRKCA	0.808632	0.811907	10.177	80.3478	0.3562	0.2409	9.2e-05	2.862	1.69	4.847	9.892e-05	imputed	0.02151	0.05305	0.09537	0.4055	0.1404	1.171	0.07424	imputed	0	0	NA	NA	NA	NA	0	0	NA	NA	NA	NA	0.0625	0.09917	0.2068	0.4021	0.09774	1.654	0.02174	0.06562	0.2188	0.2589	0.03006	2.23
17	64359354	rs72846615	PRKCA	0.808632	0.811907	10.177	80.3478	0.07843	0.02742	9.2e-05	2.862	1.69	4.847	9.892e-05	imputed	0.02151	0.05305	0.09537	0.4055	0.1404	1.171	0.07424	imputed	0	0	NA	NA	NA	NA	0	0	NA	NA	NA	NA	0.0625	0.09917	0.2068	0.4021	0.09774	1.654	0.02174	0.06562	0.2188	0.2589	0.03006	2.23
22	37406855	rs56011191	.	NA	NA	NA	NA	0.06623	0.02832	8.944e-05	3.603	1.897	6.842	8.286e-05	genotyped	NA	NA	NA	NA	NA	NA	NA	NA	NA	NA	NA	NA	NA	NA	NA	NA	NA	NA	NA	NA	NA	NA	NA	NA	NA	NA	NA	NA	NA	NA	NA	NA
B. Membranous LN (mLN) vs SLE-nonLN				Meta-analysis				Discovery cohort (European)								Replication cohort (all ethnicities combined)								Asian						African						Hispanic						European
CHR	BP	SNV	Annotation	p-value	OR	Q	I2 %	MAF mLN+ n=41	MAF LN- n=620	p-value	OR	L 95%CI	U 95%CI	permuted p-value	SNV type	MAF mLN+ n=40	MAF LN- n=623	p-value	OR	L 95%CI	U 95%CI	permuted p-value	SNV type	MAF mLN+ n= 9	MAF LN- n=86	p-value	OR	L 95%CI	U 95%CI	MAF mLN+ n=15	MAF LN- n=96	p-value	OR	L 95%CI	U 95%CI	MAF mLN+ n=6	MAF LN- n=121	p-value	OR	L 95%CI	U 95%CI	MAF mLN+ n=10	MAF LN- n=320	p-value	OR	L 95%CI	U 95%CI
1	52066986	rs140892763	.	NA	NA	NA	NA	0.075	0.0121	5e-06	6.72	3.824	30.34	3.42e-05	genotyped	NA	NA	NA	NA	NA	NA	NA	NA	NA	NA	NA	NA	NA	NA	NA	NA	NA	NA	NA	NA	NA	NA	NA	NA	NA	NA	NA	NA	NA	NA	NA	NA
1	52067655	rs115873791	.	NA	NA	NA	NA	0.07692	0.01218	6.86e-06	10.77	3.038	26.54	0.0002486	imputed	NA	NA	NA	NA	NA	NA	NA	NA	NA	NA	NA	NA	NA	NA	NA	NA	NA	NA	NA	NA	NA	NA	NA	NA	NA	NA	NA	NA	NA	NA	NA	NA
1	52076903	rs141243145	.	NA	NA	NA	NA	0.07692	0.01142	4.25e-05	8.933	3.209	28.66	0.0001892	imputed	NA	NA	NA	NA	NA	NA	NA	NA	NA	NA	NA	NA	NA	NA	NA	NA	NA	NA	NA	NA	NA	NA	NA	NA	NA	NA	NA	NA	NA	NA	NA	NA
1	52100382	rs150440616	OSBPL9	NA	NA	NA	NA	0.3293	0.15	5.4e-05	2.941	3.334	30.37	0.0001597	imputed	NA	NA	NA	NA	NA	NA	NA	NA	NA	NA	NA	NA	NA	NA	NA	NA	NA	NA	NA	NA	NA	NA	NA	NA	NA	NA	NA	NA	NA	NA	NA	NA
1	212788206	rs11119988	ATF3	0.000124939	3.06583	2.78445	28.1726	0.1707	0.05682	7.76e-05	3.288	1.822	5.934	7.774e-05	genotyped	0.05556	0.09799	0.6087	0.7585	0.2632	2.186	0.6364	imputed	0	0.005882	NA	NA	NA	NA	0.03846	0.04348	0.9849	1.023	0.09871	10.6	0.125	0.09914	NA	NA	NA	NA	0.1	0.1398	NA	NA	NA	NA
3	46489761	rs6776245	LTF	0.000888837	3.33472	3.16677	36.8442	0.1707	0.05673	1.64e-06	5.216	2.655	10.25	3.014e-06	genotyped	0.1625	0.1146	0.3241	1.393	0.7209	2.691	0.4074	imputed	0.1667	0.1429	0.6017	1.524	0.3132	7.417	0.2333	0.1141	0.1265	2.341	0.7863	6.969	0.1667	0.1923	NA	NA	NA	NA	0.05	0.07862	NA	NA	NA	NA
3	46495716	rs17135	LTF	3.61013e-05	3.40989	2.22571	10.1411	0.2195	0.07108	8.81e-06	4.655	2.362	9.171	9.038e-06	genotyped	0.1625	0.1155	0.3147	1.396	0.7284	2.677	0.3425	imputed	0.1667	0.1471	0.6199	1.475	0.3177	6.845	0.2333	0.1105	0.08735	2.592	0.8698	7.724	0.1667	0.1933	NA	NA	NA	NA	0.05	0.07969	NA	NA	NA	NA
3	46497675	rs3796377	LTF	6.71993e-05	3.11236	2.87606	30.4604	0.2317	0.07096	9.79e-05	4.157	2.03	8.513	0.0001394	genotyped	0.1625	0.1175	0.3595	1.357	0.7065	2.605	0.377	imputed	0.1667	0.1471	0.6199	1.475	0.3177	6.845	0.2333	0.1183	0.1315	2.319	0.7774	6.915	0.1667	0.1975	NA	NA	NA	NA	0.05	0.07969	NA	NA	NA	NA
3	46497723	rs4683227	LTF	0.000104101	3.17743	8.6465	76.8692	0.5769	0.3432	6.84e-05	4.443	2.132	9.257	8.094e-05	genotyped	0.1625	0.1175	0.3595	1.357	0.7065	2.605	0.377	imputed	0.1667	0.1471	0.6199	1.475	0.3177	6.845	0.2333	0.1183	0.1315	2.319	0.7774	6.915	0.1667	0.1975	NA	NA	NA	NA	0.05	0.07969	NA	NA	NA	NA
3	46501100	rs17078878	LTF	4.6302e-05	3.40973	1.81389	0	0.2051	0.07192	7.93e-06	4.693	2.382	9.25	8.034e-06	genotyped	0.1625	0.1167	0.3237	1.388	0.7236	2.664	0.3425	imputed	0.1667	0.1471	0.6199	1.475	0.3177	6.845	0.2333	0.1105	0.08735	2.592	0.8698	7.724	0.1667	0.1983	NA	NA	NA	NA	0.05	0.07969	NA	NA	NA	NA
4	54510874	rs6816209	.	0.990159	0.99095	13.7186	85.4213	0.08537	0.01216	3.87e-05	2.999	1.778	5.06	1.506e-05	genotyped	0.6026	0.4595	0.2749	1.32	0.8021	2.171	0.2727	imputed	0.2222	0.3706	0.643	0.7349	0.1998	2.704	0.2333	0.4194	0.06784	0.3582	0.119	1.078	0.4	0.3875	NA	NA	NA	NA	0.3	0.406	NA	NA	NA	NA
4	54525329	rs12645402	.	0.143045	1.77812	1.10846	9.78473	0.1707	0.05673	9.54e-06	3.024	1.853	4.935	1.004e-06	genotyped	0.5	0.4374	0.9649	0.9893	0.6125	1.598	1	imputed	0.2222	0.3642	0.7063	0.7822	0.218	2.806	0.5667	0.4828	0.4194	1.456	0.5852	3.62	0.2	0.3708	NA	NA	NA	NA	0.3	0.3997	NA	NA	NA	NA
7	14727801	rs182166556	DGKB	9.31746e-06	8.65897	13.7186	85.4213	0.527	0.3076	9.3e-06	8.659	3.334	22.49	3.211e-05	genotyped	0.01316	0.05116	0.1037	0.1844	0.02404	1.414	0.07113	imputed	0	0.01786	0.9899	2.204e-06	0	Inf	0.03571	0.06548	NA	NA	NA	NA	0	0.1364	NA	NA	NA	NA	0	0.02366	NA	NA	NA	NA
7	25260498	rs2717891	.	3.32765e-06	4.17863	0.0671568	0	0.1875	0.06048	4.72e-05	4.02	2.057	7.858	8.149e-05	genotyped	0.1216	0.08017	0.3189	1.511	0.6709	3.405	0.3333	imputed	0	0.005814	NA	NA	NA	NA	0.3077	0.1118	0.02356	4.924	1.239	19.57	0	0.06838	NA	NA	NA	NA	0.05	0.09621	NA	NA	NA	NA
7	127952989	rs3816420	RBM28	NA	NA	4.8186e-05	0	0.08537	0.0187	5.6e-05	2.906	1.797	5.76	7.338e-05	genotyped	NA	NA	NA	NA	NA	NA	NA	NA	NA	NA	NA	NA	NA	NA	NA	NA	NA	NA	NA	NA	NA	NA	NA	NA	NA	NA	NA	NA	NA	NA	NA	NA
7	158444924	rs139598561	NCAPG2	8.35175e-05	6.64499	2.0793	3.81367	0.2051	0.0692	8.36e-05	6.645	2.586	17.07	0.0003144	genotyped	0	0.02213	NA	NA	NA	NA	NA	imputed	0	0.006098	0.9952	6.167e-06	0	Inf	0	0.0163	NA	NA	NA	NA	0	0.01261	NA	NA	NA	NA	0	0.03155	NA	NA	NA	NA
8	6386127	rs2922887	ANGPT2|MCPH1	NA	NA	NA	NA	0.6053	0.3605	5.94e-05	8.938	1.742	4.966	2.411e-05	genotyped	NA	NA	NA	NA	NA	NA	NA	NA	NA	NA	NA	NA	NA	NA	NA	NA	NA	NA	NA	NA	NA	NA	NA	NA	NA	NA	NA	NA	NA	NA	NA	NA
10	53983697	rs72787323	PRKG1	0.0029027	3.87627	2.41537	17.1968	0.1707	0.05754	7.08e-05	4.623	2.172	9.838	9.111e-05	imputed	0.025	0.04715	0.6623	0.7176	0.1618	3.182	0.5714	imputed	0.05556	0.05952	0.8832	1.197	0.1087	13.18	0	0.01087	NA	NA	NA	NA	0	0.02083	NA	NA	NA	NA	0.05	0.06426	NA	NA	NA	NA
10	53983948	rs7918883	PRKG1	0.00288792	3.87616	0.275327	0	0.4634	0.2675	7.104e-05	4.622	2.172	9.836	9.644e-05	imputed	0.02632	0.04836	0.6284	0.6926	0.1565	3.066	0.4872	imputed	0.05556	0.05952	0.8832	1.197	0.1087	13.18	0	0.01705	NA	NA	NA	NA	0	0.02083	NA	NA	NA	NA	0.05	0.06447	NA	NA	NA	NA
10	53987758	rs72787326	PRKG1	0.00262855	3.87421	4.90143	59.1956	0.5488	0.3156	7.4e-05	4.604	2.164	9.798	9.918e-05	genotyped	0.025	0.04708	0.6638	0.7187	0.1621	3.187	0.5	imputed	0.05556	0.05952	0.8832	1.197	0.1087	13.18	0	0.01075	NA	NA	NA	NA	0	0.02083	NA	NA	NA	NA	0.05	0.06426	NA	NA	NA	NA
10	53987824	rs1194518	PRKG1	0.0290452	2.66973	1.10207	9.26134	0.1707	0.057	7.06e-05	4.625	2.173	9.842	8.983e-05	genotyped	0.09211	0.07886	0.9539	1.024	0.4517	2.324	0.8571	imputed	0.05556	0.05952	0.8832	1.197	0.1087	13.18	0.1786	0.163	0.4799	1.515	0.4787	4.793	0	0.04959	NA	NA	NA	NA	0.05	0.07075	NA	NA	NA	NA
10	53989335	rs10824270	PRKG1	0.00342883	3.88003	1.06793	6.36123	0.1707	0.05682	6.55e-05	4.657	2.188	9.911	8.789e-05	genotyped	0.025	0.04715	0.6623	0.7176	0.1618	3.182	0.5714	imputed	0.05556	0.05952	0.8832	1.197	0.1087	13.18	0	0.01087	NA	NA	NA	NA	0	0.02083	NA	NA	NA	NA	0.05	0.06426	NA	NA	NA	NA
10	53992331	rs72787330	PRKG1	0.000118997	4.11313	2.3466	57.3852	0.4634	0.2729	6.547e-05	4.657	2.188	9.911	8.789e-05	imputed	0.025	0.04664	0.6869	0.7354	0.165	3.278	0.5294	imputed	0.05556	0.06024	0.894	1.177	0.1071	12.93	0	0.005556	0.9942	4.635e-07	0	Inf	0	0.02083	NA	NA	NA	NA	0.05	0.06447	NA	NA	NA	NA
10	53999944	rs12355958	PRKG1	0.00122121	3.95727	1.31862	24.1634	0.1707	0.05682	7.216e-05	4.616	2.169	9.823	9.11e-05	imputed	0.0875	0.08186	0.8101	0.9061	0.4054	2.025	0.8571	genotyped	0.05556	0.06395	0.8704	1.222	0.1103	13.53	0.1667	0.1719	NA	NA	NA	NA	0	0.04959	NA	NA	NA	NA	0.05	0.07188	NA	NA	NA	NA
10	54001622	rs72787333	PRKG1	0.0382259	3.48448	1.10881	9.81362	0.1707	0.05673	6.688e-05	4.648	2.184	9.891	8.986e-05	imputed	0.02564	0.04797	0.653	0.7107	0.1604	3.149	0.4565	imputed	0.0625	0.06471	0.9932	0.9891	0.07967	12.28	0	0.01087	NA	NA	NA	NA	0	0.02083	NA	NA	NA	NA	0.05	0.06447	NA	NA	NA	NA
10	54002978	rs1875793	PRKG1	0.0120147	2.85894	1.15062	0	0.1707	0.05645	7.216e-05	4.616	2.169	9.823	9.11e-05	imputed	0.08974	0.07447	0.9579	1.023	0.4467	2.341	1	imputed	0.0625	0.06471	0.9932	0.9891	0.07967	12.28	0.1667	0.15	0.3534	1.739	0.5404	5.597	0	0.04202	NA	NA	NA	NA	0.05	0.06782	NA	NA	NA	NA
10	54003856	rs16928359	PRKG1	0.0364473	3.48003	1.12087	10.7839	0.1707	0.05645	7.216e-05	4.616	2.169	9.823	9.11e-05	imputed	0.08974	0.07516	0.9854	1.008	0.4397	2.31	1	imputed	0.0625	0.06471	0.9932	0.9891	0.07967	12.28	0.1667	0.1538	NA	NA	NA	NA	0	0.04202	NA	NA	NA	NA	0.05	0.06782	NA	NA	NA	NA
10	54010637	rs10824297	PRKG1	0.0896033	2.95775	1.33048	24.8391	0.1707	0.05654	8.87e-05	4.526	2.127	9.628	0.0001046	genotyped	0.0375	0.05139	0.8104	0.8549	0.2376	3.076	0.7692	imputed	0.1111	0.08824	0.6634	0.5754	0.04775	6.932	0	0.005495	0.9942	4.697e-07	0	Inf	0	0.02521	NA	NA	NA	NA	0.05	0.06447	NA	NA	NA	NA
10	54012431	rs7086430	PRKG1	0.390513	2.31051	2.44295	59.0658	0.1707	0.05728	7.87e-05	4.58	2.152	9.747	9.113e-05	genotyped	0.1053	0.09587	0.5362	0.7802	0.3554	1.713	0.4878	imputed	0.1111	0.08824	0.6634	0.5754	0.04775	6.932	0.1923	0.2619	NA	NA	NA	NA	0	0.05462	NA	NA	NA	NA	0.05	0.0694	NA	NA	NA	NA
10	80819132	rs704017	ZMIZ1-AS1	0.479503	1.43071	0.000217737	0	0.09756	0.02258	2.74e-05	3.051	1.812	5.139	6.028e-06	genotyped	0.4625	0.4663	0.6842	1.102	0.6898	1.761	0.7059	genotyped	0.3889	0.3198	0.9123	1.068	0.333	3.423	0.4667	0.4844	0.4952	0.7393	0.3103	1.761	0.1667	0.3264	NA	NA	NA	NA	0.3	0.4469	NA	NA	NA	NA
10	99229362	rs116933945	MMS19	NA	NA	NA	NA	0.122	0.02823	8.39e-05	3.217	2.966	15.23	1.385e-05	genotyped	NA	NA	NA	NA	NA	NA	NA	NA	NA	NA	NA	NA	NA	NA	NA	NA	NA	NA	NA	NA	NA	NA	NA	NA	NA	NA	NA	NA	NA	NA	NA	NA
12	10525644	rs1351113	KLRC4-KLRK1|KLRK1|LOC101928100	3.15932e-05	2.57582	2.18723	8.56025	0.2195	0.07178	6.85e-05	2.727	1.664	4.469	3.914e-05	genotyped	0.2875	0.2581	0.8863	0.959	0.5402	1.702	0.8	imputed	0	0.09639	NA	NA	NA	NA	0.6333	0.4444	0.1862	2.007	0.7144	5.64	0.08333	0.1405	NA	NA	NA	NA	0.15	0.2922	NA	NA	NA	NA
12	10528568	rs2733852	KLRC4-KLRK1|KLRK1|LOC101928100	0.421719	1.69694	0.900381	0	0.2561	0.1181	9.485e-05	2.661	1.628	4.349	4.691e-05	imputed	0.3333	0.2726	0.8264	1.064	0.6125	1.847	0.8571	imputed	0.125	0.2125	0.6248	0.6478	0.1138	3.689	0.6667	0.4389	NA	NA	NA	NA	0.08333	0.1375	NA	NA	NA	NA	0.15	0.2915	NA	NA	NA	NA
12	10575344	rs12304170	.	NA	NA	NA	NA	0.5128	0.3042	5.598e-05	2.906	1.729	4.882	2.418e-05	genotyped	NA	NA	NA	NA	NA	NA	NA	NA	NA	NA	NA	NA	NA	NA	NA	NA	NA	NA	NA	NA	NA	NA	NA	NA	NA	NA	NA	NA	NA	NA	NA	NA
12	99021598	rs111386199	IKBIP	NA	NA	NA	NA	0.07317	0.01216	2.216e-05	10.8	3.596	32.41	0.0002194	imputed	NA	NA	NA	NA	NA	NA	NA	NA	NA	NA	NA	NA	NA	NA	NA	NA	NA	NA	NA	NA	NA	NA	NA	NA	NA	NA	NA	NA	NA	NA	NA	NA
12	99030637	rs17460229	IKBIP	NA	NA	NA	NA	0.07317	0.01216	2.216e-05	10.8	3.596	32.41	0.0002194	imputed	NA	NA	NA	NA	NA	NA	NA	NA	NA	NA	NA	NA	NA	NA	NA	NA	NA	NA	NA	NA	NA	NA	NA	NA	NA	NA	NA	NA	NA	NA	NA	NA
12	99039784	rs113987233	APAF1	NA	NA	NA	NA	0.07317	0.01452	5.943e-05	8.938	3.068	26.04	0.0005072	genotyped	NA	NA	NA	NA	NA	NA	NA	NA	NA	NA	NA	NA	NA	NA	NA	NA	NA	NA	NA	NA	NA	NA	NA	NA	NA	NA	NA	NA	NA	NA	NA	NA
14	67873312	rs114412598	PLEK2	NA	NA	NA	NA	0.07317	0.008078	2.837e-05	12.82	3.883	42.34	0.0003115	imputed	NA	NA	NA	NA	NA	NA	NA	NA	NA	NA	NA	NA	NA	NA	NA	NA	NA	NA	NA	NA	NA	NA	NA	NA	NA	NA	NA	NA	NA	NA	NA	NA
19	49371451	rs147954785	PLEKHA4	NA	NA	NA	NA	0.08974	0.01248	4.25e-05	8.933	3.131	25.49	0.0001915	genotyped	NA	NA	NA	NA	NA	NA	NA	NA	NA	NA	NA	NA	NA	NA	NA	NA	NA	NA	NA	NA	NA	NA	NA	NA	NA	NA	NA	NA	NA	NA	NA	NA
C. End Stage Renal Disease (ESRD) vs SLE-nonLN				Meta-analysis				Discovery cohort (European)								Replication cohort (all ethnicities combined)								Asian						African						Hispanic						European
CHR	BP	SNV	Annotation	p-value	OR	Q	I2 %	MAF ESRD+ n=35	MAF LN- n=620	p-value	OR	L 95%CI	U 95%CI	permuted p-value	SNV type	MAF ESRD+ n=73	MAF LN- n=623	p-value	OR	L 95%CI	U 95%CI	permuted p-value	SNV type	MAF ESRD+ n=22	MAF LN- n=86	p-value	OR	L 95%CI	U 95%CI	MAF ESRD+ n=17	MAF LN- n=96	p-value	OR	L 95%CI	U 95%CI	MAF ESRD+ n=12	MAF LN- n=121	p-value	OR	L 95%CI	U 95%CI	MAF ESRD+ n=22	MAF LN- n=320	p-value	OR	L 95%CI	U 95%CI
2	43586287	rs6743071	THADA	0.456523	1.58567	8.23371	75.7096	0.2143	0.07848	4.522e-05	4.245	2.119	8.502	7.807e-05	genotyped	0.04861	0.08119	0.4052	0.7095	0.3162	1.592	0.5667	imputed	4.322e-07	0.005814	NA	NA	NA	NA	0.09375	0.1406	0.4838	0.6198	0.1625	2.365	0	0.06198	NA	NA	NA	NA	0.09091	0.09091	0.8432	1.121	0.3629	3.46
2	43593000	rs28470852	THADA	0.316018	1.79077	7.93552	74.7969	0.2143	0.0763	2.702e-05	4.649	2.268	9.528	4.653e-05	imputed	0.06338	0.08226	0.6617	0.8459	0.3999	1.79	0.7333	imputed	4.322e-07	0.005814	NA	NA	NA	NA	0.1562	0.1505	0.7915	0.8557	0.2696	2.716	0	0.06612	NA	NA	NA	NA	0.09091	0.08906	0.8019	1.155	0.3742	3.567
2	43689071	rs7561287	THADA	0.221724	1.87366	7.73224	74.1343	0.2143	0.07818	3.912e-05	4.527	2.204	9.296	6.041e-05	imputed	0.08219	0.1019	0.6667	0.8674	0.454	1.657	0.7692	genotyped	4.322e-07	0.02907	NA	NA	NA	NA	0.2059	0.2188	0.9645	1.021	0.4132	2.522	0	0.07438	NA	NA	NA	NA	0.1136	0.09688	0.6839	1.246	0.4318	3.598
2	43694048	rs138162260	THADA	0.200937	1.87448	6.83507	70.7391	0.2143	0.08023	6.397e-05	4.312	2.106	8.828	8.385e-05	imputed	0.07534	0.09646	0.6402	0.856	0.4461	1.643	0.6667	imputed	4.322e-07	0.02907	NA	NA	NA	NA	0.1765	0.1823	0.916	1.053	0.4065	2.725	0	0.07025	NA	NA	NA	NA	0.1136	0.09875	0.6975	1.234	0.4274	3.563
2	43694570	rs17039133	THADA	0.211049	1.85957	6.93944	71.1792	0.2143	0.08023	6.397e-05	4.312	2.106	8.828	8.385e-05	imputed	0.07534	0.09872	0.6124	0.8448	0.4399	1.622	0.7692	genotyped	4.322e-07	0.02907	NA	NA	NA	NA	0.1765	0.1875	0.9396	1.038	0.3989	2.699	0	0.07025	NA	NA	NA	NA	0.1136	0.1016	0.7111	1.222	0.4231	3.529
2	43700154	rs13417883	THADA	0.156236	1.78664	6.7126	55.3079	0.2143	0.08172	8.98e-05	4.005	2	8.02	0.0001457	imputed	0.1181	0.1092	0.8402	1.063	0.5854	1.931	0.8571	imputed	0.02381	0.02907	0.6046	0.4125	0.01445	11.78	0.3235	0.2688	0.6256	1.234	NA	NA	0	0.07438	NA	NA	NA	NA	0.1136	0.09748	0.6969	1.234	0.4277	3.563
2	43700827	rs112801539	THADA	0.125756	1.93035	5.803	65.5351	0.2143	0.08158	8.882e-05	4.009	2.002	8.027	0.0001471	imputed	0.1096	0.1097	0.9624	0.9854	0.5354	1.814	1	imputed	4.322e-07	0.02907	NA	NA	NA	NA	0.3235	0.2688	0.6256	1.234	NA	NA	0	0.07438	NA	NA	NA	NA	0.1136	0.09844	0.697	1.234	0.4275	3.565
2	43701151	rs13409687	THADA	0.125357	1.92898	5.77842	65.3885	0.2143	0.08172	9.154e-05	3.999	1.997	8.007	0.0001491	imputed	0.1111	0.1097	0.9643	0.9862	0.5359	1.815	1	imputed	4.322e-07	0.02907	NA	NA	NA	NA	0.3235	0.2688	0.6256	1.234	0.5852	3.62	0	0.07438	NA	NA	NA	NA	0.1136	0.09844	0.697	1.234	0.4275	3.565
2	43701213	rs13396401	THADA	0.162697	1.87466	6.18676	67.6729	0.2143	0.08158	8.882e-05	4.009	2.002	8.027	0.0001471	imputed	0.1027	0.1073	0.8614	0.9459	0.5065	1.766	0.8	imputed	4.322e-07	0.02907	NA	NA	NA	NA	0.2941	0.2527	0.7822	1.132	NA	NA	0	0.07438	NA	NA	NA	NA	0.1136	0.09844	0.697	1.234	0.4275	3.565
2	43701951	rs7561114	THADA	0.115906	2.00841	5.99416	66.6342	0.2143	0.0801	6.23e-05	4.322	2.111	8.847	8.051e-05	imputed	0.1096	0.1075	0.9914	1.003	0.5405	1.863	1	genotyped	4.322e-07	0.02907	NA	NA	NA	NA	0.3235	0.25	0.552	1.298	0	Inf	0	0.07438	NA	NA	NA	NA	0.1136	0.09844	0.697	1.234	0.4275	3.565
2	43702151	rs7590220	THADA	0.115522	1.95247	5.59645	64.2631	0.2143	0.08158	8.882e-05	4.009	2.002	8.027	0.0001471	imputed	0.1096	0.1081	0.9697	0.988	0.5312	1.838	1	imputed	4.322e-07	0.02907	NA	NA	NA	NA	0.3235	0.2553	0.5934	1.265	NA	NA	0	0.07438	NA	NA	NA	NA	0.1136	0.09875	0.7009	1.231	0.4264	3.554
2	43702829	rs17030889	THADA	0.125999	1.93176	5.76566	65.3119	0.2143	0.08158	8.882e-05	4.009	2.002	8.027	0.0001471	imputed	0.09589	0.101	0.8457	0.9396	0.5017	1.76	0.8571	imputed	4.322e-07	0.02907	NA	NA	NA	NA	0.2647	0.2151	0.6307	1.234	NA	NA	0	0.07025	NA	NA	NA	NA	0.1136	0.09875	0.7009	1.231	0.4264	3.554
2	43703183	rs6731980	THADA	0.149883	1.88839	6.13026	67.3749	0.2143	0.08158	8.882e-05	4.009	2.002	8.027	0.0001471	imputed	0.1096	0.1116	0.8672	0.949	0.5136	1.753	0.8571	genotyped	4.322e-07	0.02907	NA	NA	NA	NA	0.3235	0.2708	0.698	1.182	NA	NA	0	0.07438	NA	NA	NA	NA	0.1136	0.1	0.7192	1.215	0.4206	3.508
2	43703684	rs6717636	THADA	0.174271	1.85333	6.44342	68.9606	0.2143	0.08158	8.882e-05	4.009	2.002	8.027	0.0001471	imputed	0.1027	0.1071	0.7898	0.9193	0.4952	1.707	0.7059	imputed	4.322e-07	0.02907	NA	NA	NA	NA	0.2941	0.2526	0.8066	1.112	NA	NA	0	0.07025	NA	NA	NA	NA	0.1136	0.09875	0.7009	1.231	0.4264	3.554
2	43712610	rs6747229	THADA	0.115586	1.95197	5.54416	63.926	0.2143	0.08226	9.835e-05	3.963	1.982	7.925	0.0001715	imputed	0.1096	0.1087	0.9712	1.011	0.5463	1.872	0.8571	imputed	4.322e-07	0.02907	NA	NA	NA	NA	0.3235	0.2737	0.671	1.203	NA	NA	0	0.07438	NA	NA	NA	NA	0.1136	0.09404	0.6223	1.316	0.4414	3.923
2	43712785	rs6732766	THADA	0.146791	1.88106	6.02063	66.7809	0.2143	0.08226	9.835e-05	3.963	1.982	7.925	0.0001715	imputed	0.09589	0.1019	0.9235	0.9705	0.5271	1.787	1	genotyped	4.322e-07	0.02907	NA	NA	NA	NA	0.2647	0.2188	0.6416	1.219	NA	NA	0	0.07025	NA	NA	NA	NA	0.1136	0.09844	0.7702	1.171	0.4053	3.386
2	43713808	rs17030925	THADA	0.128172	1.91632	5.83405	65.7185	0.2143	0.08226	9.835e-05	3.963	1.982	7.925	0.0001715	imputed	0.1096	0.1091	0.9219	1.031	0.5641	1.883	1	genotyped	4.322e-07	0.02907	NA	NA	NA	NA	0.3235	0.2708	0.6682	1.199	0.3103	1.761	0	0.07025	NA	NA	NA	NA	0.1136	0.09688	0.657	1.271	0.4414	3.658
2	43724682	rs13422551	THADA	0.229166	1.7849	6.89775	71.0051	0.2143	0.08158	9.419e-05	3.976	1.989	7.948	0.0001708	imputed	0.08904	0.1024	0.7011	0.8811	0.4617	1.682	0.8571	imputed	4.322e-07	0.02907	NA	NA	NA	NA	0.2353	0.2419	0.9388	0.9648	0.3866	2.408	0	0.06723	NA	NA	NA	NA	0.1136	0.09464	0.6565	1.272	0.4405	3.673
2	43726328	rs72865267	THADA	0.16562	1.86407	6.18957	67.6876	0.2143	0.08158	9.419e-05	3.976	1.989	7.948	0.0001708	imputed	0.1027	0.1076	0.9039	0.9622	0.5148	1.798	0.8571	imputed	4.322e-07	0.02907	NA	NA	NA	NA	0.2941	0.2634	0.7979	1.121	NA	NA	0	0.07083	NA	NA	NA	NA	0.1136	0.09718	0.6936	1.237	0.4287	3.572
2	43726627	rs112282947	THADA	0.180866	1.84282	6.36429	68.5746	0.2143	0.08158	9.419e-05	3.976	1.989	7.948	0.0001708	imputed	0.1027	0.1082	0.8763	0.9514	0.5079	1.782	0.8571	imputed	4.322e-07	0.02907	NA	NA	NA	NA	0.2941	0.2688	0.8571	1.085	0.4484	2.623	0	0.07083	NA	NA	NA	NA	0.1136	0.09688	0.693	1.238	0.4288	3.575
2	43729108	rs6544664	THADA	0.151815	1.9373	6.40509	68.7749	0.2143	0.0801	6.627e-05	4.28	2.095	8.742	9.37e-05	imputed	0.1027	0.1071	0.9474	0.9793	0.5255	1.825	1	imputed	4.322e-07	0.02907	NA	NA	NA	NA	0.2941	0.2606	0.7159	1.177	NA	NA	0	0.07438	NA	NA	NA	NA	0.1136	0.09531	0.6892	1.242	0.4301	3.584
2	43729212	rs6544665	THADA	0.149608	1.93735	6.38917	68.697	0.2143	0.0801	6.627e-05	4.28	2.095	8.742	9.37e-05	imputed	0.1027	0.1083	0.9723	0.9891	0.5338	1.833	1	genotyped	4.322e-07	0.02907	NA	NA	NA	NA	0.2941	0.2604	0.6857	1.199	NA	NA	0	0.07438	NA	NA	NA	NA	0.1136	0.09688	0.7092	1.22	0.429	3.469
2	43731354	rs6708735	THADA	0.152791	1.88154	6.02881	66.8259	0.2143	0.08145	9.311e-05	3.979	1.991	7.955	0.0001676	imputed	0.1027	0.1085	0.9223	0.9696	0.5219	1.802	1	imputed	4.322e-07	0.02907	NA	NA	NA	NA	0.2941	0.2632	0.7375	1.163	NA	NA	0	0.07438	NA	NA	NA	NA	0.1136	0.09688	0.7092	1.22	0.429	3.469
2	43731908	rs6737882	THADA	0.192331	1.87974	6.71162	70.2009	0.2143	0.07997	6.548e-05	4.284	2.097	8.751	8.968e-05	imputed	0.09722	0.1081	0.8874	0.955	0.5048	1.807	1	imputed	4.322e-07	0.02907	NA	NA	NA	NA	0.2812	0.2581	0.8709	1.082	0.4177	2.804	0	0.07438	NA	NA	NA	NA	0.1136	0.09844	0.713	1.217	0.4278	3.461
2	43732234	rs6544666	THADA	0.187987	1.82974	6.46433	69.061	0.2143	0.08145	9.311e-05	3.979	1.991	7.955	0.0001676	imputed	0.1027	0.1108	0.8575	0.9444	0.5061	1.762	0.8571	genotyped	4.322e-07	0.02907	NA	NA	NA	NA	0.2941	0.2708	0.8616	1.082	0.4457	2.627	0	0.07438	NA	NA	NA	NA	0.1136	0.09844	0.713	1.217	0.4278	3.461
2	43732488	rs6544668	THADA	0.18037	1.83715	6.36191	68.5629	0.2143	0.08158	9.419e-05	3.976	1.989	7.948	0.0001708	imputed	0.1027	0.11	0.8624	0.9465	0.5084	1.762	0.8571	genotyped	4.322e-07	0.02907	NA	NA	NA	NA	0.2941	0.2604	0.7947	1.124	NA	NA	0	0.07438	NA	NA	NA	NA	0.1136	0.1	0.7538	1.182	0.4152	3.367
2	43732823	rs7578597	THADA	0.169627	1.85419	6.2422	67.96	0.2143	0.08158	9.466e-05	3.974	1.988	7.945	0.0001685	genotyped	0.1027	0.1091	0.8867	0.9558	0.5133	1.78	1	genotyped	4.322e-07	0.02907	NA	NA	NA	NA	0.2941	0.2604	0.7947	1.124	NA	NA	0	0.07438	NA	NA	NA	NA	0.1136	0.09844	0.713	1.217	0.4278	3.461
2	43733028	rs7564886	THADA	0.170347	1.88275	6.15388	67.5002	0.2143	0.08062	9.9e-05	3.988	1.988	8.003	0.0001678	genotyped	0.08219	0.09711	0.7427	0.896	0.4652	1.726	0.7692	genotyped	4.322e-07	0.02907	NA	NA	NA	NA	0.2059	0.2135	0.9491	1.03	NA	NA	0	0.07438	NA	NA	NA	NA	0.1136	0.08906	0.5695	1.379	0.4558	4.171
2	43734847	rs6757251	THADA	0.300166	1.73948	7.97272	74.9145	0.2143	0.07997	6.548e-05	4.284	2.097	8.751	8.968e-05	imputed	0.07534	0.1019	0.5168	0.8006	0.4087	1.568	0.5926	genotyped	4.322e-07	0.02907	NA	NA	NA	NA	0.1765	0.2083	0.7761	0.8668	0.3236	2.322	0	0.07851	NA	NA	NA	NA	0.1136	0.09844	0.713	1.217	0.4278	3.461
2	43735353	rs13405076	THADA	0.190949	1.87261	6.9502	71.2239	0.2143	0.07997	6.548e-05	4.284	2.097	8.751	8.968e-05	imputed	0.1027	0.1108	0.8583	0.9449	0.5072	1.76	1	genotyped	4.322e-07	0.02907	NA	NA	NA	NA	0.2941	0.2656	0.8395	1.096	0.4527	2.651	0	0.07851	NA	NA	NA	NA	0.1136	0.09844	0.713	1.217	0.4278	3.461
2	43736171	rs6544669	THADA	0.209302	1.84655	7.16549	72.0884	0.2143	0.0801	6.588e-05	4.281	2.096	8.745	8.385e-05	imputed	0.1027	0.1124	0.8293	0.9336	0.5001	1.743	1	genotyped	4.322e-07	0.02907	NA	NA	NA	NA	0.2941	0.276	0.9073	1.054	0.4325	2.57	0	0.07851	NA	NA	NA	NA	0.1136	0.09844	0.713	1.217	0.4278	3.461
2	43736969	rs1388387	THADA	0.190861	1.87222	6.94285	71.1934	0.2143	0.0801	6.588e-05	4.281	2.096	8.745	8.385e-05	imputed	0.1027	0.1116	0.853	0.9429	0.5062	1.756	0.8571	genotyped	4.322e-07	0.02907	NA	NA	NA	NA	0.2941	0.2656	0.8395	1.096	0.4527	2.651	0	0.08264	NA	NA	NA	NA	0.1136	0.09844	0.713	1.217	0.4278	3.461
2	43737465	rs10180005	THADA	0.201453	1.85759	7.08482	71.7706	0.2143	0.07997	6.548e-05	4.284	2.097	8.751	8.968e-05	imputed	0.1027	0.1111	0.8417	0.9385	0.5032	1.75	1	imputed	4.322e-07	0.02907	NA	NA	NA	NA	0.2941	0.2713	0.8783	1.072	0.4418	2.6	0	0.07851	NA	NA	NA	NA	0.1136	0.09844	0.713	1.217	0.4278	3.461
2	43739121	rs13405776	THADA	0.203009	1.86483	7.21749	72.2895	0.2143	0.07929	5.719e-05	4.342	2.124	8.877	6.791e-05	imputed	0.1027	0.1111	0.8417	0.9385	0.5032	1.75	1	imputed	4.322e-07	0.02907	NA	NA	NA	NA	0.2941	0.2713	0.8783	1.072	0.4418	2.6	0	0.07851	NA	NA	NA	NA	0.1136	0.09844	0.713	1.217	0.4278	3.461
2	43739184	rs13419380	THADA	0.203009	1.86483	7.21749	72.2895	0.2143	0.07929	5.719e-05	4.342	2.124	8.877	6.791e-05	imputed	0.1027	0.1111	0.8417	0.9385	0.5032	1.75	1	imputed	4.322e-07	0.02907	NA	NA	NA	NA	0.2941	0.2713	0.8783	1.072	0.4418	2.6	0	0.07851	NA	NA	NA	NA	0.1136	0.09844	0.713	1.217	0.4278	3.461
2	43739737	rs7597135	THADA	0.203009	1.86483	7.21749	72.2895	0.2143	0.07929	5.719e-05	4.342	2.124	8.877	6.791e-05	imputed	0.1027	0.1111	0.8417	0.9385	0.5032	1.75	1	imputed	4.322e-07	0.02907	NA	NA	NA	NA	0.2941	0.2713	0.8783	1.072	0.4418	2.6	0	0.07851	NA	NA	NA	NA	0.1136	0.09844	0.713	1.217	0.4278	3.461
2	43739761	rs7570748	THADA	0.203009	1.86483	7.21749	72.2895	0.2143	0.07929	5.719e-05	4.342	2.124	8.877	6.791e-05	imputed	0.1027	0.1111	0.8417	0.9385	0.5032	1.75	1	imputed	4.322e-07	0.02907	NA	NA	NA	NA	0.2941	0.2713	0.8783	1.072	0.4418	2.6	0	0.07851	NA	NA	NA	NA	0.1136	0.09844	0.713	1.217	0.4278	3.461
2	43741105	rs10169346	THADA	0.259052	1.79799	7.81225	74.3992	0.2143	0.07886	5.392e-05	4.367	2.135	8.932	7.044e-05	imputed	0.09589	0.1057	0.7379	0.8961	0.4714	1.703	0.8571	imputed	4.322e-07	0.02907	NA	NA	NA	NA	0.2647	0.2584	0.9159	0.9507	0.3723	2.428	0	0.06667	NA	NA	NA	NA	0.1136	0.09844	0.713	1.217	0.4278	3.461
2	43743491	rs74600494	THADA	0.310108	1.77055	7.15116	72.0325	0.2143	0.07873	5.267e-05	4.376	2.139	8.949	7.044e-05	imputed	0.05556	0.08347	0.4751	0.7547	0.3487	1.634	0.5294	imputed	4.322e-07	0.02907	NA	NA	NA	NA	0.09375	0.125	0.6698	0.7518	0.2027	2.789	0	0.06198	NA	NA	NA	NA	0.1136	0.09434	0.6742	1.255	0.435	3.622
2	43744050	rs77791126	THADA	0.308372	1.75781	7.54495	73.4922	0.2143	0.07873	5.267e-05	4.376	2.139	8.949	7.044e-05	imputed	0.0625	0.09076	0.4985	0.7749	0.3704	1.621	0.5484	imputed	4.322e-07	0.02907	NA	NA	NA	NA	0.125	0.1593	0.723	0.8085	0.2496	2.619	0	0.06667	NA	NA	NA	NA	0.1136	0.09688	0.7075	1.222	0.4296	3.473
2	43745520	rs10189235	THADA	0.308372	1.75781	7.54495	73.4922	0.2143	0.07873	5.267e-05	4.376	2.139	8.949	7.044e-05	imputed	0.0625	0.09076	0.4985	0.7749	0.3704	1.621	0.5484	imputed	4.322e-07	0.02907	NA	NA	NA	NA	0.125	0.1593	0.723	0.8085	0.2496	2.619	0	0.06667	NA	NA	NA	NA	0.1136	0.09688	0.7075	1.222	0.4296	3.473
2	43746062	rs76851696	THADA	0.231743	1.85429	6.93932	71.1787	0.2143	0.07873	5.267e-05	4.376	2.139	8.949	7.044e-05	imputed	0.06849	0.09157	0.5933	0.8234	0.4037	1.68	0.6	imputed	4.322e-07	0.02907	NA	NA	NA	NA	0.1471	0.1685	0.9342	0.9552	0.322	2.834	0	0.06667	NA	NA	NA	NA	0.1136	0.09561	0.6811	1.245	0.4381	3.536
2	43746094	rs79271345	THADA	0.224888	1.87679	6.58418	69.6242	0.2143	0.07873	5.267e-05	4.376	2.139	8.949	7.044e-05	imputed	0.06164	0.08481	0.5646	0.8045	0.3837	1.687	0.5926	imputed	4.322e-07	0.02907	NA	NA	NA	NA	0.1176	0.1344	0.923	0.944	0.2935	3.037	0	0.06198	NA	NA	NA	NA	0.1136	0.09404	0.6732	1.256	0.4353	3.626
2	43750224	rs75514072	THADA	0.266675	1.81537	6.64146	69.8862	0.2143	0.07967	6.169e-05	4.308	2.108	8.801	8.415e-05	imputed	0.05556	0.0832	0.4748	0.7559	0.3508	1.628	0.5484	imputed	4.322e-07	0.02907	NA	NA	NA	NA	0.09375	0.1237	0.8029	0.848	0.2323	3.096	0	0.05833	NA	NA	NA	NA	0.1136	0.09531	0.7045	1.224	0.4305	3.48
2	43752346	rs6722104	THADA	0.221353	1.8517	6.83829	70.7529	0.2143	0.07967	6.169e-05	4.308	2.108	8.801	8.415e-05	imputed	0.06849	0.09149	0.6047	0.8326	0.416	1.666	0.7333	genotyped	4.322e-07	0.02907	NA	NA	NA	NA	0.1471	0.1667	0.9997	0.9998	0.3547	2.818	0	0.06198	NA	NA	NA	NA	0.1136	0.09688	0.7075	1.222	0.4296	3.473
2	43752407	rs6751035	THADA	0.287573	1.76957	7.38449	72.9162	0.2143	0.07967	6.169e-05	4.308	2.108	8.801	8.415e-05	imputed	0.06164	0.08909	0.5064	0.7841	0.3826	1.607	0.5926	genotyped	4.322e-07	0.02907	NA	NA	NA	NA	0.1176	0.151	0.7852	0.857	0.2823	2.601	0	0.06198	NA	NA	NA	NA	0.1136	0.09688	0.7075	1.222	0.4296	3.473
2	43752548	rs6751161	THADA	0.287573	1.76957	7.38449	72.9162	0.2143	0.07967	6.169e-05	4.308	2.108	8.801	8.415e-05	imputed	0.06164	0.08909	0.5064	0.7841	0.3826	1.607	0.5926	genotyped	4.322e-07	0.02907	NA	NA	NA	NA	0.1176	0.151	0.7852	0.857	0.2823	2.601	0	0.06198	NA	NA	NA	NA	0.1136	0.09688	0.7075	1.222	0.4296	3.473
2	43753913	rs6726917	THADA	0.12985	1.98698	5.99155	66.6197	0.2143	0.08007	6.355e-05	4.298	2.103	8.782	8.051e-05	imputed	0.09028	0.09855	0.9623	0.9844	0.5127	1.89	1	imputed	4.322e-07	0.02907	NA	NA	NA	NA	0.25	0.2174	0.6487	1.237	0.119	1.078	0	0.06612	NA	NA	NA	NA	0.1136	0.09531	0.6874	1.243	0.4306	3.589
2	43754655	rs6752964	THADA	0.157299	1.95532	6.00894	66.7162	0.2143	0.08007	6.355e-05	4.298	2.103	8.782	8.051e-05	imputed	0.06849	0.08828	0.7196	0.8808	0.4406	1.761	0.7333	imputed	4.322e-07	0.02907	NA	NA	NA	NA	0.1471	0.151	0.8052	1.139	NA	NA	0	0.06198	NA	NA	NA	NA	0.1136	0.09531	0.6874	1.243	0.4306	3.589
2	100659796	rs1062143	AFF3	0.376567	1.37548	15.9846	74.976	0.7188	0.4501	9.863e-06	4.179	2.217	7.879	4.043e-06	genotyped	0.5221	0.4696	0.4677	1.148	0.7906	1.668	0.4286	imputed	0.4737	0.4136	0.2804	1.639	0.6683	4.019	0.2667	0.3611	0.4206	0.685	0.2728	1.72	0.375	0.3458	0.9483	1.031	0.4079	2.607	0.5	0.4827	0.7075	0.8817	0.4566	1.702
2	100686486	rs7582731	AFF3	0.495917	1.28663	16.9819	76.4454	0.7188	0.4486	1.483e-05	4.042	2.148	7.604	4.049e-06	genotyped	0.5143	0.4612	0.4712	1.147	0.7904	1.663	0.4151	imputed	0.4524	0.3963	0.3353	1.512	0.652	3.507	0.25	0.3681	0.2869	0.616	0.2525	1.503	0.3636	0.3333	0.9542	0.9712	0.3578	2.636	0.4773	0.4763	0.5815	0.8297	0.4271	1.612
2	100726476	rs10211595	AFF3	0.435024	1.32091	16.2917	75.4476	0.7143	0.4475	1.164e-05	3.823	2.099	6.964	2.018e-06	genotyped	0.5141	0.4599	0.4417	1.158	0.7967	1.683	0.4286	imputed	0.4524	0.3797	0.2877	1.587	0.6774	3.717	0.2647	0.3596	0.3827	0.6843	0.292	1.604	0.3636	0.3261	0.9872	1.008	0.3684	2.759	0.4773	0.4778	0.5791	0.8288	0.4268	1.609
2	112681991	rs72823490	MERTK	4.83127e-06	6.36677	2.45704	0	0.1286	0.01945	3.068e-06	9.516	3.694	24.51	2.054e-05	imputed	0.02899	0.02475	0.4016	1.67	0.5041	5.53	0.3095	imputed	0.02273	4.322e-07	NA	NA	NA	NA	0	0.02247	0.9874	5.287e-07	NA	NA	0.04545	0.02101	0.3185	3.496	0.2989	40.88	0.05	0.03355	0.4426	2.03	0.333	12.38
2	112687273	rs56348540	MERTK	4.94447e-06	6.35206	2.47239	0	0.1286	0.01948	3.091e-06	9.506	3.69	24.49	2.053e-05	imputed	0.02899	0.02483	0.4093	1.656	0.4996	5.491	0.3095	imputed	0.02273	4.322e-07	NA	NA	NA	NA	0	0.02247	0.9874	5.287e-07	NA	NA	0.04545	0.02101	0.3185	3.496	0.2989	40.88	0.05	0.03355	0.4462	2.018	0.3315	12.28
2	112689647	rs72823496	MERTK	5.05666e-06	6.34217	2.49178	0	0.1286	0.01945	3.068e-06	9.516	3.694	24.51	2.054e-05	imputed	0.02899	0.02479	0.4068	1.661	0.5009	5.507	0.3133	imputed	0.02273	4.322e-07	NA	NA	NA	NA	0	0.02222	0.9874	5.196e-07	0.5404	5.597	0.04545	0.02119	0.3298	3.399	0.2902	39.82	0.05	0.03344	0.4455	2.021	0.3317	12.31
2	112698984	rs72823502	MERTK	1.6303e-06	6.3666	1.92639	0	0.1286	0.01945	3.068e-06	9.516	3.694	24.51	2.054e-05	imputed	0.03521	0.02483	0.1977	2.06	0.6859	6.187	0.1483	imputed	0.02273	4.322e-07	NA	NA	NA	NA	0	0.02222	0.9874	5.196e-07	0.7774	6.915	0.04545	0.02137	0.3364	3.343	0.2854	39.16	0.06818	0.03344	0.1368	3.046	0.7021	13.22
2	112700834	rs72825604	MERTK	1.59843e-06	6.37722	1.91256	0	0.1286	0.01945	3.068e-06	9.516	3.694	24.51	2.054e-05	imputed	0.03521	0.02479	0.1969	2.063	0.6868	6.197	0.1455	imputed	0.02273	4.322e-07	NA	NA	NA	NA	0	0.02222	0.9874	5.196e-07	NA	NA	0.04545	0.02119	0.3298	3.399	0.2902	39.82	0.06818	0.03344	0.1368	3.046	0.7021	13.22
2	112702194	rs56372767	MERTK	1.54025e-06	6.39552	1.88431	0	0.1286	0.01945	3.068e-06	9.516	3.694	24.51	2.054e-05	imputed	0.03521	0.02467	0.1911	2.082	0.6935	6.252	0.1396	imputed	0.02273	4.322e-07	NA	NA	NA	NA	0	0.02222	0.9874	5.196e-07	0.7774	6.915	0.04545	0.02119	0.3298	3.399	0.2902	39.82	0.06818	0.03333	0.1331	3.079	0.7097	13.36
2	112712828	rs55814634	MERTK	1.5102e-06	6.4061	1.86864	0	0.1286	0.01945	3.068e-06	9.516	3.694	24.51	2.054e-05	imputed	0.03521	0.02459	0.1886	2.091	0.6962	6.279	0.1396	imputed	0.02273	4.322e-07	NA	NA	NA	NA	0	0.02222	0.9874	5.196e-07	0.8698	7.724	0.04545	0.02119	0.3298	3.399	0.2902	39.82	0.06818	0.03312	0.1312	3.097	0.7136	13.44
2	112716930	rs72825612	MERTK	1.5102e-06	6.4061	1.86864	0	0.1286	0.01945	3.068e-06	9.516	3.694	24.51	2.054e-05	imputed	0.03521	0.02459	0.1886	2.091	0.6962	6.279	0.1396	imputed	0.02273	4.322e-07	NA	NA	NA	NA	0	0.02222	0.9874	5.196e-07	0.8698	7.724	0.04545	0.02119	0.3298	3.399	0.2902	39.82	0.06818	0.03312	0.1312	3.097	0.7136	13.44
2	112722418	rs1546636	MERTK	2.55076e-06	6.10375	2.34344	0	0.1286	0.01945	3.068e-06	9.516	3.694	24.51	2.054e-05	imputed	0.03521	0.02614	0.2416	1.918	0.6448	5.705	0.149	imputed	0.02273	4.322e-07	NA	NA	NA	NA	0	0.02222	0.9874	5.196e-07	0.09871	10.6	0.04545	0.02119	0.3298	3.399	0.2902	39.82	0.06818	0.03605	0.1863	2.65	0.6245	11.25
2	112726252	rs144730971	MERTK	4.48038e-06	5.43701	1.62821	0	0.1286	0.021	7.837e-06	7.582	3.119	18.43	4.184e-05	imputed	0.03521	0.02614	0.2416	1.918	0.6448	5.705	0.149	imputed	0.02273	4.322e-07	NA	NA	NA	NA	0	0.02222	0.9874	5.196e-07	NA	NA	0.04545	0.02119	0.3298	3.399	0.2902	39.82	0.06818	0.03605	0.1863	2.65	0.6245	11.25
2	112729917	rs72825617	MERTK	4.48038e-06	5.43701	1.62821	0	0.1286	0.021	7.837e-06	7.582	3.119	18.43	4.184e-05	imputed	0.03521	0.02623	0.2452	1.909	0.6415	5.68	0.155	imputed	0.02273	4.322e-07	NA	NA	NA	NA	0	0.02222	0.9874	5.196e-07	NA	NA	0.04545	0.02119	0.3298	3.399	0.2902	39.82	0.06818	0.03605	0.1863	2.65	0.6245	11.25
2	112733692	rs72825620	MERTK	2.54496e-06	6.10629	2.34629	0	0.1286	0.01942	3.048e-06	9.524	3.697	24.54	2.175e-05	imputed	0.03521	0.02623	0.2452	1.909	0.6415	5.68	0.155	imputed	0.02273	4.322e-07	NA	NA	NA	NA	0	0.02222	0.9874	5.196e-07	0	Inf	0.04545	0.02119	0.3298	3.399	0.2902	39.82	0.06818	0.03605	0.1863	2.65	0.6245	11.25
2	112742124	rs55730179	MERTK	5.16071e-06	5.3316	1.52625	0	0.1286	0.02177	9.49e-06	7.325	3.034	17.68	4.614e-05	imputed	0.03521	0.02623	0.2452	1.909	0.6415	5.68	0.155	imputed	0.02273	4.322e-07	NA	NA	NA	NA	0	0.02222	0.9874	5.196e-07	0.4787	4.793	0.04545	0.02119	0.3298	3.399	0.2902	39.82	0.06818	0.03605	0.1863	2.65	0.6245	11.25
2	112742129	rs55971930	MERTK	3.03445e-06	5.95697	2.18483	0	0.1286	0.02019	3.959e-06	9.085	3.558	23.2	2.51e-05	imputed	0.03521	0.02623	0.2452	1.909	0.6415	5.68	0.155	imputed	0.02273	4.322e-07	NA	NA	NA	NA	0	0.02222	0.9874	5.196e-07	0.7863	6.969	0.04545	0.02119	0.3298	3.399	0.2902	39.82	0.06818	0.03605	0.1863	2.65	0.6245	11.25
2	112742401	rs56268477	MERTK	3.03445e-06	5.95697	2.18483	0	0.1286	0.02019	3.959e-06	9.085	3.558	23.2	2.51e-05	imputed	0.03521	0.02623	0.2452	1.909	0.6415	5.68	0.155	imputed	0.02273	4.322e-07	NA	NA	NA	NA	0	0.02222	0.9874	5.196e-07	NA	NA	0.04545	0.02119	0.3298	3.399	0.2902	39.82	0.06818	0.03605	0.1863	2.65	0.6245	11.25
2	112754229	rs72825639	MERTK	8.95414e-07	5.49612	1.54015	0	0.1286	0.021	7.837e-06	7.582	3.119	18.43	4.184e-05	imputed	0.04861	0.02932	0.04449	2.572	1.024	6.461	0.03054	imputed	0.02273	4.322e-07	NA	NA	NA	NA	0	0.02747	0.9859	4.322e-07	1.239	19.57	0.125	0.02917	0.046	4.845	1.03	22.79	0.06818	0.0375	0.1909	2.621	0.6186	11.11
2	112761369	rs56097910	MERTK	1.03154e-06	5.40042	1.44023	0	0.1286	0.02181	9.523e-06	7.322	3.033	17.68	5.016e-05	genotyped	0.04861	0.02917	0.04302	2.588	1.03	6.5	0.02974	imputed	0.02273	4.322e-07	NA	NA	NA	NA	0	0.02717	NA	NA	NA	NA	0.125	0.02917	0.04577	4.845	1.03	22.79	0.06818	0.0375	0.1909	2.621	0.6186	11.11
2	112763148	rs72825650	MERTK	1.03244e-06	5.4013	1.44126	0	0.1286	0.02177	9.49e-06	7.325	3.034	17.68	4.614e-05	imputed	0.04861	0.02917	0.04302	2.588	1.03	6.5	0.02974	imputed	0.02273	4.322e-07	NA	NA	NA	NA	0	0.02717	NA	NA	0.7144	5.64	0.125	0.02917	0.04577	4.845	1.03	22.79	0.06818	0.0375	0.1909	2.621	0.6186	11.11
3	112415838	rs149655557	.	NA	NA	NA	NA	0.07143	0.008885	1.671e-05	15.69	4.48	54.97	0.0001341	genotyped	NA	NA	NA	NA	NA	NA	NA	NA	NA	NA	NA	NA	NA	NA	NA	NA	NA	NA	NA	NA	NA	NA	NA	NA	NA	NA	NA	NA	NA	NA	NA	NA
4	88443344	rs35092607	SPARCL1	0.639356	1.70668	3.79135	73.6242	0.1857	0.05412	8.524e-05	4.275	2.071	8.824	0.000181	genotyped	0.02143	0.02936	0.9757	1.02	0.2884	3.606	1	imputed	0.02273	0	NA	NA	NA	NA	0.02941	0	NA	NA	NA	NA	0	0.02174	NA	NA	NA	NA	0.02632	0.04983	0.4394	0.4137	0.04419	3.874
4	123520435	rs78265036	.	0.608651	1.29814	11.025	63.7189	0.1765	0.04976	6.615e-05	4.724	2.203	10.13	0.0001638	imputed	0.1027	0.09069	0.5029	0.8033	0.4232	1.525	0.8	genotyped	0.2045	0.1977	0.7269	0.8225	0.2747	2.463	0.02941	0.03646	0.7435	0.6867	0.07228	6.524	0.1667	0.186	0.8412	1.137	0.3242	3.987	0.02273	0.04219	0.4109	0.3835	0.03904	3.767
4	123549627	rs1980063	IL21-AS1	0.190752	1.71226	8.85634	54.8346	0.1765	0.05122	7.558e-05	4.651	2.173	9.956	0.0001547	imputed	0.1338	0.09543	0.8631	1.053	0.5866	1.89	1	imputed	0.2381	0.1977	0.8249	1.122	0.4044	3.114	0.125	0.06522	0.2603	2.216	0.5545	8.86	0.1667	0.1907	0.9039	1.08	0.3085	3.783	0.02273	0.04101	0.4104	0.3831	0.03901	3.762
4	123551926	rs74760069	IL21-AS1	0.561631	1.32713	10.2267	60.8867	0.1714	0.05041	9.692e-05	4.495	2.111	9.569	0.0002058	imputed	0.1042	0.09024	0.5837	0.8352	0.4387	1.59	0.7692	imputed	0.2143	0.1977	0.8194	0.8822	0.3009	2.587	0.02941	0.03261	0.799	0.7439	0.07628	7.254	0.1667	0.1891	0.8879	1.094	0.3126	3.831	0.02273	0.04088	0.4104	0.3831	0.03901	3.762
6	123716851	rs79851043	TRDN	NA	NA	NA	NA	0.1	0.02023	6.407e-05	7.605	2.812	20.56	0.0001599	genotyped	NA	NA	NA	NA	NA	NA	NA	NA	NA	NA	NA	NA	NA	NA	NA	NA	NA	NA	NA	NA	NA	NA	NA	NA	NA	NA	NA	NA	NA	NA	NA	NA
7	99764572	rs78756658	GAL3ST4	NA	NA	NA	NA	0.1515	0.03767	5.561e-05	5.724	2.451	13.37	0.000114	genotyped	0	0.02167	NA	NA	NA	NA	NA	genotyped	4.322e-07	0.01163	NA	NA	NA	NA	0	0.005208	NA	NA	NA	NA	0	0.0124	NA	NA	NA	NA	0	0.03281	NA	NA	NA	NA
7	154132993	rs1552732	DPP6	NA	NA	NA	NA	0.2571	0.1088	7.55e-05	3.596	1.908	6.777	9.349e-05	genotyped	NA	NA	NA	NA	NA	NA	NA	NA	NA	NA	NA	NA	NA	NA	NA	NA	NA	NA	NA	NA	NA	NA	NA	NA	NA	NA	NA	NA	NA	NA	NA	NA
10	121010557	rs117286286	GRK5	NA	NA	NA	NA	0.08571	0.01532	2.257e-05	10.73	3.581	32.16	0.0001102	genotyped	NA	NA	NA	NA	NA	NA	NA	NA	NA	NA	NA	NA	NA	NA	NA	NA	NA	NA	NA	NA	NA	NA	NA	NA	NA	NA	NA	NA	NA	NA	NA	NA
LN: lupus nephritis; ESRD: end-stage renal disease; MAF: minor allele frequency; OR: Odds ratio; CI: confidence interval; Q: Cochran's Q statistics for heterogeneity of studies; I2: I2-statistics for heterogeneity of studies.

## Sheet: TableS2
Table S2. MERTK region ESRD association results, all analysed SNVs overlapping between discovery and replication cohorts after imputation.
			Discovery			Replication			Meta-analysis
CHR	BP	SNV	p-value	OR	SNV type	p-value	OR	SNV type	p (R )-value	OR random	Q	I2
2	112733692	rs72825620	3.048e-06	9.524	imputed	0.2452	1.909	imputed	2.54496e-06	6.10629	2.34629	0
2	112681991	rs72823490	3.068e-06	9.516	imputed	0.4016	1.67	imputed	4.83127e-06	6.36677	2.45704	0
2	112689647	rs72823496	3.068e-06	9.516	imputed	0.4068	1.661	imputed	5.05666e-06	6.34217	2.49178	0
2	112698984	rs72823502	3.068e-06	9.516	imputed	0.1977	2.06	imputed	1.6303e-06	6.3666	1.92639	0
2	112700834	rs72825604	3.068e-06	9.516	imputed	0.1969	2.063	imputed	1.59843e-06	6.37722	1.91256	0
2	112702194	rs56372767	3.068e-06	9.516	imputed	0.1911	2.082	imputed	1.54025e-06	6.39552	1.88431	0
2	112712828	rs55814634	3.068e-06	9.516	imputed	0.1886	2.091	imputed	1.5102e-06	6.4061	1.86864	0
2	112716930	rs72825612	3.068e-06	9.516	imputed	0.1886	2.091	imputed	1.5102e-06	6.4061	1.86864	0
2	112722418	rs1546636	3.068e-06	9.516	imputed	0.2416	1.918	imputed	2.55076e-06	6.10375	2.34344	0
2	112687273	rs56348540	3.091e-06	9.506	imputed	0.4093	1.656	imputed	4.94447e-06	6.35206	2.47239	0
2	112742129	rs55971930	3.959e-06	9.085	imputed	0.2452	1.909	imputed	3.03445e-06	5.95697	2.18483	0
2	112742401	rs56268477	3.959e-06	9.085	imputed	0.2452	1.909	imputed	3.03445e-06	5.95697	2.18483	0
2	112726252	rs144730971	7.837e-06	7.582	imputed	0.2416	1.918	imputed	4.48038e-06	5.43701	1.62821	0
2	112729917	rs72825617	7.837e-06	7.582	imputed	0.2452	1.909	imputed	4.48038e-06	5.43701	1.62821	0
2	112754229	rs72825639	7.837e-06	7.582	imputed	0.04449	2.572	imputed	8.95414e-07	5.49612	1.54015	0
2	112742124	rs55730179	9.49e-06	7.325	imputed	0.2452	1.909	imputed	5.16071e-06	5.3316	1.52625	0
2	112763148	rs72825650	9.49e-06	7.325	imputed	0.04302	2.588	imputed	1.03244e-06	5.4013	1.44126	0
2	112761369	rs56097910	9.523e-06	7.322	genotyped	0.04302	2.588	imputed	1.03154e-06	5.40042	1.44023	0
2	112671352	rs112466769	0.0003023	4.331	imputed	0.2445	1.793	imputed	3.83331e-05	4.03256	0.161532	0
2	112672184	rs72823482	0.0003023	4.331	imputed	0.2445	1.793	imputed	3.83331e-05	4.03256	0.161532	0
2	112779732	rs72825667	0.0003206	5.156	genotyped	0.0325	2.736	imputed	2.08474e-05	4.36984	0.58314	0
2	112780825	rs10203902	0.0004883	3.648	imputed	0.003223	2.446	imputed	4.98179e-07	3.89423	0.282087	0
2	112781917	rs13419523	0.0004883	3.648	imputed	0.003154	2.452	imputed	4.87805e-07	3.90037	0.269661	0
2	112787215	rs6755828	0.0005178	3.624	imputed	0.005688	2.311	imputed	0.000311957	2.90944	5.30518	24.602
2	112787805	rs10198880	0.0005178	3.624	imputed	0.003682	2.465	imputed	4.02225e-05	3.10178	3.46532	13.428
2	112788095	rs13406390	0.0005178	3.624	imputed	0.001789	2.603	imputed	3.67469e-05	3.21848	3.67631	18.3964
2	112788380	rs13425080	0.0005178	3.624	imputed	0.001789	2.603	imputed	3.67469e-05	3.21848	3.67631	18.3964
2	112789381	rs10205067	0.0005178	3.624	imputed	0.002732	2.508	imputed	0.00011848	3.16165	4.05342	25.9885
2	112658628	rs72823476	0.0006818	3.796	genotyped	0.155	2.025	imputed	8.16799e-05	3.68374	0.0795142	0
2	112782358	rs72825668	0.000896	4.802	imputed	0.03141	2.752	imputed	5.18024e-05	4.18288	0.451814	0
2	112782371	rs72825671	0.000896	4.802	imputed	0.03141	2.752	imputed	5.18024e-05	4.18288	0.451814	0
2	112783327	rs72825672	0.000896	4.802	imputed	0.03385	2.705	imputed	5.77854e-05	4.14005	0.522501	0
2	112784082	rs72825673	0.000896	4.802	imputed	0.03661	2.686	imputed	5.77854e-05	4.14005	0.522501	0
2	112608580	rs147392821	0.001432	8.222	genotyped	NA	NA	NA	NA	NA	NA	NA
2	112626146	rs112604038	0.001783	7.85	imputed	NA	NA	NA	NA	NA	NA	NA
2	112626236	rs111565679	0.001783	7.85	imputed	NA	NA	NA	NA	NA	NA	NA
2	112627712	rs147180178	0.001783	7.85	imputed	NA	NA	NA	NA	NA	NA	NA
2	112629754	rs185550757	0.001783	7.85	imputed	NA	NA	NA	NA	NA	NA	NA
2	112639933	rs116806955	0.001793	7.842	imputed	NA	NA	NA	NA	NA	NA	NA
2	112630760	rs188848058	0.001802	7.834	imputed	NA	NA	NA	NA	NA	NA	NA
2	112608808	rs58736565	0.002018	7.579	imputed	NA	NA	NA	NA	NA	NA	NA
2	112608556	rs56857846	0.002025	7.574	genotyped	NA	NA	NA	NA	NA	NA	NA
2	112636718	rs17017209	0.00204	7.563	imputed	NA	NA	NA	NA	NA	NA	NA
2	112637200	rs7597132	0.00204	7.563	imputed	NA	NA	NA	NA	NA	NA	NA
2	112637446	rs7563525	0.00204	7.563	imputed	NA	NA	NA	NA	NA	NA	NA
2	112638101	rs141011981	0.002532	7.094	genotyped	NA	NA	NA	NA	NA	NA	NA
2	112790104	rs72825689	0.003538	4.2	imputed	0.06477	2.365	imputed	0.000221586	3.79495	0.38284	0
2	112666274	rs56352530	0.003589	3.698	imputed	0.155	2.025	imputed	0.000413526	3.59966	0.0696922	0
2	112674291	rs72823485	0.003589	3.698	imputed	0.2482	1.785	imputed	0.000413527	3.59966	0.0697244	0
2	112657741	rs72823472	0.007313	3.208	genotyped	0.1575	2.017	imputed	0.000840706	3.27104	0.0626341	0
2	112764394	rs10864895	0.01207	1.957	imputed	0.1621	1.351	imputed	0.00394953	1.65715	1.70385	0
2	112764892	rs10192602	0.01207	1.957	imputed	0.1725	1.341	imputed	0.00412072	1.65282	1.72985	0
2	112765562	rs10195619	0.01207	1.957	imputed	0.1751	1.339	imputed	0.00414304	1.65235	1.73302	0
2	112740246	rs1996322	0.03535	0.5225	genotyped	0.1943	0.7567	imputed	0.427575	0.78805	9.70316	58.7763
ESRD: end-stage renal disease; MAF: minor allele frequency; OR: Odds ratio; Q: Cochran's Q statistics for heterogeneity of studies; I2: I2-statistics for heterogeneity of studies.

## Sheet: TableS3
Table S3. Epigenomic analysis of the MERTK region in SLE-ESRD
CpG site information			ESRD association		Annotation				ENCODE regulatory annotation
ProbeID	MapInfo	Chr	p-value*	GeneName	CpGIslandInfo	GeneProperty	DistFromTSS	ExonIntronInfo	T_H3K4me1	T_H3K4me3	T_H3K27ac	T_H3K36me3	T_H3K27me3	T_H3K9me3	T_DNase	B_H3K4me1	B_H3K4me3	B_H3K27ac	B_H3K36me3	B_H3K27me3	B_H3K9me3	B_DNase
cg16333401	112656153	2	0.000269	MERTK	CpGIsland	TSS200	37,	NA	1	1	0	0	0	0	1	1	1	0	0	0	0	1
cg17354880	112658759	2	0.09	MERTK	SShore	GeneBody	-2569,	Intron	0	0	0	0	0	0	1	0	0	0	0	0	0	0
cg21182454	112656262	2	0.14	MERTK	CpGIsland	5UTR	-72,	Exon	1	1	0	0	1	0	1	1	1	0	0	1	0	1
cg14900246	112655153	2	0.17	MERTK	NShore	TSS1500	1037,	NA	1	1	0	0	0	0	1	1	1	0	0	1	0	1
cg06682024	112664134	2	0.17	MERTK	NA	GeneBody	-7944,	Intron	0	0	0	0	0	0	0	1	0	0	0	0	0	1
cg08023751	112655112	2	0.173	MERTK	NShore	TSS1500	1078,	NA	1	1	0	0	0	0	1	1	1	0	0	1	0	1
cg09745087	112656917	2	0.209	MERTK	CpGIsland	GeneBody	-727,	Intron	1	1	0	0	1	0	1	1	1	0	0	1	0	1
cg18836229	112655713	2	0.23	MERTK	NShore	TSS1500	477,	NA	1	1	0	0	0	0	1	1	1	0	0	1	0	1
cg25818813	112656629	2	0.39	MERTK	CpGIsland	GeneBody	-439,	Intron	1	1	0	0	1	0	1	1	1	0	0	1	0	1
cg26585007	112655072	2	0.4	MERTK	NShore	TSS1500	1118,	NA	1	1	0	0	0	0	1	1	1	0	0	1	0	1
cg19284108	112786451	2	0.42	MERTK	NA	3UTR	-130261,	Exon	0	0	0	0	0	0	0	0	0	0	0	0	0	0
cg01869273	112656949	2	0.55	MERTK	SShore	GeneBody	-759,	Intron	1	1	0	0	1	0	1	1	1	0	0	1	0	1
cg08279316	112655829	2	0.57644	MERTK	NShore	TSS1500	361,	NA	1	1	0	0	0	0	1	1	1	0	0	0	0	1
cg07912647	112676834	2	0.636	MERTK	NA	GeneBody	-20644,	Intron	0	0	0	0	0	0	0	0	0	0	0	0	0	0
cg07748767	112659978	2	0.66	MERTK	SShelf	GeneBody	-3788,	Intron	0	0	0	0	0	0	0	0	0	0	0	0	0	0
cg11947960	112655492	2	0.687	MERTK	NShore	TSS1500	698,	NA	1	1	0	0	0	0	1	1	1	0	0	1	0	1
cg05979619	112704577	2	0.69	MERTK	NA	GeneBody	-48387,	Intron	0	0	0	0	0	0	0	0	0	0	0	0	0	0
cg19546356	112663112	2	0.95	MERTK	NA	GeneBody	-6922,	Intron	0	0	0	0	0	0	0	0	0	0	0	0	0	0
*Differential DNA methylation at CpG site for ESRD (n=20) vs SLE-nonLN (n=302) tested using linear regression.
TSS: transcription start site

## Sheet: TableS4
Table S4. Transcription factor affinity prediction (TRAP) analysis of MERTK rs56097910 and rs13419523 shows the difference in binding between the two sequences.
SNV	Difference log(p) for two sequences	MUT (p)*	WT (p)*	Matrix ID	Matrix name
rs56097910	-1.014	0.089	0.009	M00189	V$AP2_Q6
rs56097910	-0.994	0.298	0.03	M00468	V$AP2REP_01
rs56097910	0.853	0.004	0.031	M00467	V$ROAZ_01
rs56097910	-0.807	0.047	0.007	M00733	V$SMAD4_Q6
rs56097910	-0.72	0.048	0.009	M01073	V$HIC1_03
rs56097910	0.707	0.011	0.057	M00652	V$NRF1_Q6
rs56097910	0.678	0.016	0.076	M00317	V$LDSPOLYA_B
rs56097910	-0.61	0.117	0.029	M01160	V$KID3_01
rs56097910	-0.553	0.114	0.032	M00799	V$MYC_Q2
rs13419523	-0.557186	0.00830675	0.0299652	M00769	V$AML_Q6
*P-values of less than 0.05 for a transcription factor (TF) matrix indicates that the sequence has significantly more TF binding than expected from a random sequence in the background set (Chordate conserved elements).
